# Supplementary material for: Impact of negative emotions on upper gastrointestinal diseases: A Mendel randomization study
Source: PLoS One. 2024 Jul 12;19(7):e0304121. doi: 10.1371/journal.pone.0304121 (PMC11244763; doi:10.1371/journal.pone.0304121)
Supplement: S2 Table — (CSV) [file pone.0304121.s002.csv]

The variability and F values of the SNPs associated with anxiety
	pval.exposure	samplesize.exposure	chr.exposure	beta.exposure	pos.exposure	se.exposure	id.exposure	SNP	effect_allele.exposure	other_allele.exposure	eaf.exposure	exposure	mr_keep.exposure	pval_origin.exposure	data_source.exposure	R2	F
1	2.45E-08	335888	1	-0.00434894	53738975	0.000779817	ukb-a-247	rs10788953	A	C	0.425669	|| id:ukb-a-247	TRUE	reported	igd	9.26E-05	31.10132194
2	1.68E-07	335888	2	-0.00423021	78830525	0.000808565	ukb-a-247	rs1239079	A	G	0.352207	|| id:ukb-a-247	TRUE	reported	igd	8.15E-05	27.37104588
3	1.41E-07	335888	2	0.0147489	231781890	0.00280194	ukb-a-247	rs77549102	A	G	0.0196857	|| id:ukb-a-247	TRUE	reported	igd	8.25E-05	27.70760666
4	2.45E-08	335888	5	-0.00449426	78409396	0.000805837	ukb-a-247	rs542852	C	T	0.636841	|| id:ukb-a-247	TRUE	reported	igd	9.26E-05	31.10422556
5	4.09E-11	335888	6	-0.00739084	30074072	0.00111966	ukb-a-247	rs2517601	C	G	0.138737	|| id:ukb-a-247	TRUE	reported	igd	0.000129707	43.57252108
6	1.61E-07	335888	9	0.0041528	122674412	0.000792563	ukb-a-247	rs1333904	T	C	0.593059	|| id:ukb-a-247	TRUE	reported	igd	8.17E-05	27.45439375
7	4.80E-07	335888	9	-0.00481101	11185487	0.000955654	ukb-a-247	rs12376660	G	A	0.209364	|| id:ukb-a-247	TRUE	reported	igd	7.54E-05	25.3436154
8	4.83E-07	335888	14	0.00412129	104014935	0.000818843	ukb-a-247	rs942866	T	G	0.655444	|| id:ukb-a-247	TRUE	reported	igd	7.54E-05	25.33159192
9	1.64E-07	335888	18	0.00409106	50731802	0.000781375	ukb-a-247	rs7227069	A	G	0.431465	|| id:ukb-a-247	TRUE	reported	igd	8.16E-05	27.41259111
10	1.99E-07	335888	18	0.00413427	5894929	0.000795017	ukb-a-247	rs7505868	G	A	0.572498	|| id:ukb-a-247	TRUE	reported	igd	8.05E-05	27.04221463
11	3.89E-07	335888	20	-0.00399546	37379726	0.000787415	ukb-a-247	rs2254382	C	A	0.4047	|| id:ukb-a-247	TRUE	reported	igd	7.66E-05	25.74682143
12	4.78E-07	335888	22	-0.00604997	49005399	0.00120154	ukb-a-247	rs73889168	T	C	0.120383	|| id:ukb-a-247	TRUE	reported	igd	7.55E-05	25.35288519
The variability and F values of the SNPs associated with depression
	pos.exposure	beta.exposure	chr.exposure	samplesize.exposure	pval.exposure	se.exposure	id.exposure	SNP	effect_allele.exposure	other_allele.exposure	eaf.exposure	exposure	mr_keep.exposure	pval_origin.exposure	data_source.exposure	R2	F
1	67050144	0.0097175	1	322580	1.29E-08	0.0017084	ebi-a-GCST005902	rs10127497	T	A	0.138233	|| id:ebi-a-GCST005902	TRUE	reported	igd	0.000100288	32.3539478
2	97509552	0.021046	1	322580	2.71E-06	0.0044858	ebi-a-GCST005902	rs114853178	A	G	0.0182653	|| id:ebi-a-GCST005902	TRUE	reported	igd	6.82E-05	22.01185414
3	151366494	0.0084301	1	322580	1.58E-07	0.0016078	ebi-a-GCST005902	rs4971040	C	A	0.841146	|| id:ebi-a-GCST005902	TRUE	reported	igd	8.52E-05	27.4915174
4	197384426	-0.0075178	1	322580	1.22E-07	0.0014211	ebi-a-GCST005902	rs2759663	G	C	0.218614	|| id:ebi-a-GCST005902	TRUE	reported	igd	8.67E-05	27.98527404
5	37197319	-0.0063229	1	322580	1.09E-07	0.0011904	ebi-a-GCST005902	rs4653218	C	T	0.578967	|| id:ebi-a-GCST005902	TRUE	reported	igd	8.75E-05	28.21266406
6	26493519	-0.013399	1	322580	4.91E-06	0.0029328	ebi-a-GCST005902	rs76360763	T	C	0.0419555	|| id:ebi-a-GCST005902	TRUE	reported	igd	6.47E-05	20.87263056
7	50559162	-0.010089	1	322580	1.12E-06	0.002072	ebi-a-GCST005902	rs11579246	G	A	0.0887075	|| id:ebi-a-GCST005902	TRUE	reported	igd	7.35E-05	23.70904436
8	52342427	0.0057007	1	322580	1.42E-06	0.0011823	ebi-a-GCST005902	rs1890946	C	T	0.530123	|| id:ebi-a-GCST005902	TRUE	reported	igd	7.21E-05	23.24868011
9	237913180	-0.0055709	1	322580	2.88E-06	0.0011905	ebi-a-GCST005902	rs2685292	A	T	0.554903	|| id:ebi-a-GCST005902	TRUE	reported	igd	6.79E-05	21.89723269
10	176303204	-0.0057772	1	322580	1.60E-06	0.0012039	ebi-a-GCST005902	rs10753123	A	G	0.393748	|| id:ebi-a-GCST005902	TRUE	reported	igd	7.14E-05	23.02773821
11	72765116	0.0086706	1	322580	4.81E-13	0.0011991	ebi-a-GCST005902	rs2568958	A	G	0.599523	|| id:ebi-a-GCST005902	TRUE	reported	igd	0.000162061	52.28592604
12	168705289	-0.0059326	1	322580	5.10E-07	0.0011812	ebi-a-GCST005902	rs1765516	A	G	0.542475	|| id:ebi-a-GCST005902	TRUE	reported	igd	7.82E-05	25.22554544
13	191115099	0.010753	1	322580	4.65E-06	0.0023476	ebi-a-GCST005902	rs72740410	T	C	0.0675445	|| id:ebi-a-GCST005902	TRUE	reported	igd	6.50E-05	20.98014074
14	177026983	0.012507	1	322580	3.87E-09	0.0021234	ebi-a-GCST005902	rs7548151	A	G	0.0836238	|| id:ebi-a-GCST005902	TRUE	reported	igd	0.000107537	34.69285021
15	15447050	-0.0057509	2	322580	1.20E-06	0.0011846	ebi-a-GCST005902	rs1808361	G	C	0.4514	|| id:ebi-a-GCST005902	TRUE	reported	igd	7.31E-05	23.5681494
16	143554289	-0.0053774	2	322580	4.91E-06	0.001177	ebi-a-GCST005902	rs4662297	A	T	0.486448	|| id:ebi-a-GCST005902	TRUE	reported	igd	6.47E-05	20.87320158
17	104469412	-0.0073104	2	322580	1.17E-07	0.0013799	ebi-a-GCST005902	rs2945451	T	A	0.2388	|| id:ebi-a-GCST005902	TRUE	reported	igd	8.70E-05	28.06624807
18	161490130	0.0065864	2	322580	4.73E-07	0.0013076	ebi-a-GCST005902	rs4455170	T	C	0.284279	|| id:ebi-a-GCST005902	TRUE	reported	igd	7.86E-05	25.37135654
19	212641990	0.0074652	2	322580	1.99E-07	0.0014355	ebi-a-GCST005902	rs72948529	C	A	0.216144	|| id:ebi-a-GCST005902	TRUE	reported	igd	8.38E-05	27.04417942
20	106099018	-0.015114	2	322580	8.88E-08	0.0028259	ebi-a-GCST005902	rs111945524	T	C	0.0452973	|| id:ebi-a-GCST005902	TRUE	reported	igd	8.87E-05	28.60504032
21	124976163	-0.0060304	2	322580	3.12E-07	0.0011786	ebi-a-GCST005902	rs11123030	C	T	0.509754	|| id:ebi-a-GCST005902	TRUE	reported	igd	8.11E-05	26.17921827
22	57813173	0.0060944	2	322580	8.01E-07	0.0012349	ebi-a-GCST005902	rs10175979	T	C	0.650631	|| id:ebi-a-GCST005902	TRUE	reported	igd	7.55E-05	24.35542076
23	117515519	0.0069671	3	322580	1.01E-07	0.0013083	ebi-a-GCST005902	rs66511648	C	T	0.285451	|| id:ebi-a-GCST005902	TRUE	reported	igd	8.79E-05	28.35872575
24	81256869	-0.0054666	3	322580	3.67E-06	0.0011808	ebi-a-GCST005902	rs9843540	C	T	0.507688	|| id:ebi-a-GCST005902	TRUE	reported	igd	6.64E-05	21.43281486
25	81482815	-0.013848	3	322580	1.75E-06	0.0028967	ebi-a-GCST005902	rs62265371	A	T	0.0443484	|| id:ebi-a-GCST005902	TRUE	reported	igd	7.08E-05	22.85411342
26	158111936	-0.0057936	3	322580	1.20E-06	0.0011931	ebi-a-GCST005902	rs28820925	C	T	0.584081	|| id:ebi-a-GCST005902	TRUE	reported	igd	7.31E-05	23.57982789
27	183986363	0.0062029	3	322580	4.56E-06	0.0013531	ebi-a-GCST005902	rs9759257	C	A	0.253582	|| id:ebi-a-GCST005902	TRUE	reported	igd	6.51E-05	21.01488795
28	110506842	-0.0056332	3	322580	1.72E-06	0.0011776	ebi-a-GCST005902	rs2399363	T	C	0.477699	|| id:ebi-a-GCST005902	TRUE	reported	igd	7.09E-05	22.88295226
29	44739832	0.0061743	3	322580	1.09E-06	0.0012664	ebi-a-GCST005902	rs13097653	C	T	0.313884	|| id:ebi-a-GCST005902	TRUE	reported	igd	7.37E-05	23.77009724
30	56226041	-0.0062537	3	322580	2.18E-07	0.0012064	ebi-a-GCST005902	rs7635184	A	G	0.601545	|| id:ebi-a-GCST005902	TRUE	reported	igd	8.33E-05	26.87130371
31	131153170	0.0068799	4	322580	4.26E-07	0.0013604	ebi-a-GCST005902	rs6818069	G	T	0.25255	|| id:ebi-a-GCST005902	TRUE	reported	igd	7.93E-05	25.57574613
32	139636199	-0.0067543	4	322580	5.32E-07	0.0013469	ebi-a-GCST005902	rs4475190	C	T	0.268073	|| id:ebi-a-GCST005902	TRUE	reported	igd	7.80E-05	25.14706442
33	95150054	-0.018488	4	322580	2.59E-06	0.0039326	ebi-a-GCST005902	rs28649197	G	T	0.023916	|| id:ebi-a-GCST005902	TRUE	reported	igd	6.85E-05	22.10128997
34	3227592	-0.0056802	4	322580	1.86E-06	0.0011914	ebi-a-GCST005902	rs2276882	A	T	0.427825	|| id:ebi-a-GCST005902	TRUE	reported	igd	7.05E-05	22.73051999
35	47497811	-0.0057542	4	322580	2.80E-06	0.0012282	ebi-a-GCST005902	rs10002787	G	A	0.47736	|| id:ebi-a-GCST005902	TRUE	reported	igd	6.80E-05	21.94972213
36	61126994	0.0087595	5	322580	1.77E-06	0.0018333	ebi-a-GCST005902	rs73107919	G	A	0.117888	|| id:ebi-a-GCST005902	TRUE	reported	igd	7.08E-05	22.82910389
37	153780979	-0.010702	5	322580	4.98E-06	0.002344	ebi-a-GCST005902	rs3756644	C	A	0.0674902	|| id:ebi-a-GCST005902	TRUE	reported	igd	6.46E-05	20.84548413
38	103972357	0.007785	5	322580	5.38E-10	0.0012541	ebi-a-GCST005902	rs30266	A	G	0.328688	|| id:ebi-a-GCST005902	TRUE	reported	igd	0.000119444	38.53454235
39	167455595	0.0072066	5	322580	3.44E-06	0.0015522	ebi-a-GCST005902	rs10068776	G	T	0.175069	|| id:ebi-a-GCST005902	TRUE	reported	igd	6.68E-05	21.55573242
40	87666305	-0.0067099	5	322580	2.42E-06	0.001423	ebi-a-GCST005902	rs12188167	G	C	0.220631	|| id:ebi-a-GCST005902	TRUE	reported	igd	6.89E-05	22.23410246
41	164486067	0.00609	5	322580	2.37E-07	0.0011784	ebi-a-GCST005902	rs10035449	C	T	0.535837	|| id:ebi-a-GCST005902	TRUE	reported	igd	8.28E-05	26.70831102
42	148412981	-0.0055899	6	322580	2.34E-06	0.0011838	ebi-a-GCST005902	rs2328850	C	T	0.542093	|| id:ebi-a-GCST005902	TRUE	reported	igd	6.91E-05	22.29711704
43	147973296	-0.0058548	6	322580	2.64E-06	0.0012465	ebi-a-GCST005902	rs4895718	T	C	0.665489	|| id:ebi-a-GCST005902	TRUE	reported	igd	6.84E-05	22.06159309
44	163945941	0.020782	6	322580	1.93E-06	0.004365	ebi-a-GCST005902	rs139353239	A	G	0.0202603	|| id:ebi-a-GCST005902	TRUE	reported	igd	7.03E-05	22.6674931
45	142996618	0.0062305	6	322580	1.59E-07	0.0011887	ebi-a-GCST005902	rs2876520	G	C	0.466531	|| id:ebi-a-GCST005902	TRUE	reported	igd	8.52E-05	27.47252534
46	50085235	-0.0055908	6	322580	4.96E-06	0.0012243	ebi-a-GCST005902	rs4715176	T	C	0.62906	|| id:ebi-a-GCST005902	TRUE	reported	igd	6.46E-05	20.85304697
47	28989210	0.014247	6	322580	1.89E-08	0.0025342	ebi-a-GCST005902	rs11961509	G	A	0.0572851	|| id:ebi-a-GCST005902	TRUE	reported	igd	9.80E-05	31.60547944
48	29945949	-0.013055	6	322580	2.47E-13	0.0017833	ebi-a-GCST005902	rs3132685	A	G	0.130202	|| id:ebi-a-GCST005902	TRUE	reported	igd	0.00016611	53.59228083
49	66646738	0.0089682	6	322580	3.46E-07	0.0017597	ebi-a-GCST005902	rs76736233	C	T	0.133828	|| id:ebi-a-GCST005902	TRUE	reported	igd	8.05E-05	25.97350796
50	110721750	-0.015313	6	322580	3.24E-07	0.0029974	ebi-a-GCST005902	rs10447426	A	G	0.0428046	|| id:ebi-a-GCST005902	TRUE	reported	igd	8.09E-05	26.09927638
51	24254970	0.01506	6	322580	3.13E-06	0.0032305	ebi-a-GCST005902	rs28993076	G	A	0.0345803	|| id:ebi-a-GCST005902	TRUE	reported	igd	6.74E-05	21.73240352
52	17016400	-0.0066152	6	322580	2.24E-06	0.0013983	ebi-a-GCST005902	rs12661596	G	A	0.230482	|| id:ebi-a-GCST005902	TRUE	reported	igd	6.94E-05	22.38115783
53	73587953	0.0073444	6	322580	1.52E-08	0.0012977	ebi-a-GCST005902	rs112348907	G	A	0.295904	|| id:ebi-a-GCST005902	TRUE	reported	igd	9.93E-05	32.03032475
54	117600424	0.0072069	7	322580	1.95E-09	0.0012008	ebi-a-GCST005902	rs2402273	C	T	0.409436	|| id:ebi-a-GCST005902	TRUE	reported	igd	0.000111653	36.02076574
55	114842574	-0.0059201	7	322580	7.51E-07	0.0011965	ebi-a-GCST005902	rs6466512	A	G	0.417219	|| id:ebi-a-GCST005902	TRUE	reported	igd	7.59E-05	24.48104696
56	21051137	0.0056999	7	322580	1.73E-06	0.0011917	ebi-a-GCST005902	rs2270236	T	A	0.531928	|| id:ebi-a-GCST005902	TRUE	reported	igd	7.09E-05	22.87693833
57	12250402	0.0081747	7	322580	7.28E-12	0.001193	ebi-a-GCST005902	rs3807865	A	G	0.411722	|| id:ebi-a-GCST005902	TRUE	reported	igd	0.000145533	46.95264551
58	103030228	-0.0093945	7	322580	3.89E-06	0.0020346	ebi-a-GCST005902	rs62482416	A	C	0.0931874	|| id:ebi-a-GCST005902	TRUE	reported	igd	6.61E-05	21.31996898
59	2018870	-0.00785	7	322580	2.99E-06	0.0016805	ebi-a-GCST005902	rs3996329	A	G	0.151706	|| id:ebi-a-GCST005902	TRUE	reported	igd	6.76E-05	21.82024322
60	152821632	-0.030119	7	322580	5.46E-07	0.0060124	ebi-a-GCST005902	rs144369419	T	C	0.0113794	|| id:ebi-a-GCST005902	TRUE	reported	igd	7.78E-05	25.09473836
61	65583091	0.0073636	8	322580	4.80E-06	0.0016101	ebi-a-GCST005902	rs9643389	C	T	0.841575	|| id:ebi-a-GCST005902	TRUE	reported	igd	6.48E-05	20.91567984
62	36999369	0.0062081	9	322580	3.70E-07	0.0012211	ebi-a-GCST005902	rs7030813	T	C	0.373933	|| id:ebi-a-GCST005902	TRUE	reported	igd	8.01E-05	25.84712557
63	25216244	-0.0097936	9	322580	2.59E-07	0.0019012	ebi-a-GCST005902	rs9408062	A	T	0.107402	|| id:ebi-a-GCST005902	TRUE	reported	igd	8.23E-05	26.53544777
64	17033840	-0.0065899	9	322580	2.31E-08	0.0011794	ebi-a-GCST005902	rs263575	A	G	0.460081	|| id:ebi-a-GCST005902	TRUE	reported	igd	9.68E-05	31.21998637
65	11699270	-0.0076417	9	322580	5.37E-08	0.0014051	ebi-a-GCST005902	rs10960103	G	C	0.227348	|| id:ebi-a-GCST005902	TRUE	reported	igd	9.17E-05	29.57759159
66	82515992	-0.0057261	9	322580	1.57E-06	0.0011925	ebi-a-GCST005902	rs7046881	G	T	0.42401	|| id:ebi-a-GCST005902	TRUE	reported	igd	7.15E-05	23.05676581
67	127738918	0.005452	10	322580	3.94E-06	0.0011815	ebi-a-GCST005902	rs1710278	A	G	0.454707	|| id:ebi-a-GCST005902	TRUE	reported	igd	6.60E-05	21.29323022
68	18553164	0.0066136	10	322580	1.37E-06	0.0013693	ebi-a-GCST005902	rs7098208	T	C	0.245017	|| id:ebi-a-GCST005902	TRUE	reported	igd	7.23E-05	23.32791586
69	106610839	-0.0070386	10	322580	1.04E-08	0.0012298	ebi-a-GCST005902	rs1021363	G	A	0.6422	|| id:ebi-a-GCST005902	TRUE	reported	igd	0.000101536	32.7567571
70	18387884	-0.014442	10	322580	4.26E-06	0.0031406	ebi-a-GCST005902	rs189315389	T	A	0.0373888	|| id:ebi-a-GCST005902	TRUE	reported	igd	6.55E-05	21.14592736
71	68397445	-0.0059663	10	322580	6.17E-07	0.0011967	ebi-a-GCST005902	rs10762080	G	A	0.585845	|| id:ebi-a-GCST005902	TRUE	reported	igd	7.70E-05	24.85632388
72	118281418	0.0076973	11	322580	7.20E-07	0.0015531	ebi-a-GCST005902	rs60545357	C	A	0.173929	|| id:ebi-a-GCST005902	TRUE	reported	igd	7.61E-05	24.56265423
73	113365084	0.0064639	11	322580	9.72E-08	0.0012123	ebi-a-GCST005902	rs4936275	T	C	0.621682	|| id:ebi-a-GCST005902	TRUE	reported	igd	8.81E-05	28.42931235
74	66369211	0.0060555	11	322580	2.77E-07	0.0011785	ebi-a-GCST005902	rs1791684	G	T	0.525533	|| id:ebi-a-GCST005902	TRUE	reported	igd	8.18E-05	26.40208048
75	89959637	-0.0098932	11	322580	3.44E-07	0.0019408	ebi-a-GCST005902	rs578174	G	A	0.104271	|| id:ebi-a-GCST005902	TRUE	reported	igd	8.05E-05	25.98419806
76	59531576	0.013012	11	322580	4.40E-06	0.0028338	ebi-a-GCST005902	rs78652754	T	G	0.0450834	|| id:ebi-a-GCST005902	TRUE	reported	igd	6.54E-05	21.08370955
77	28642561	-0.0059897	11	322580	6.64E-07	0.0012047	ebi-a-GCST005902	rs10767735	C	G	0.394947	|| id:ebi-a-GCST005902	TRUE	reported	igd	7.66E-05	24.72006614
78	88748162	-0.0078805	11	322580	6.73E-11	0.0012074	ebi-a-GCST005902	rs10501696	G	A	0.498721	|| id:ebi-a-GCST005902	TRUE	reported	igd	0.000132041	42.59930474
79	56984606	-0.006177	12	322580	2.48E-06	0.0013115	ebi-a-GCST005902	rs10450	T	C	0.720973	|| id:ebi-a-GCST005902	TRUE	reported	igd	6.88E-05	22.18277735
80	110743984	0.0061554	12	322580	2.14E-06	0.0012987	ebi-a-GCST005902	rs7965279	C	G	0.70091	|| id:ebi-a-GCST005902	TRUE	reported	igd	6.96E-05	22.46426361
81	118830958	0.006717	12	322580	4.88E-07	0.0013351	ebi-a-GCST005902	rs521048	G	A	0.730948	|| id:ebi-a-GCST005902	TRUE	reported	igd	7.85E-05	25.31164741
82	97286612	0.0073709	13	322580	1.58E-06	0.0015353	ebi-a-GCST005902	rs510339	A	G	0.820288	|| id:ebi-a-GCST005902	TRUE	reported	igd	7.14E-05	23.04898716
83	53863604	0.0058869	13	322580	2.65E-06	0.0012535	ebi-a-GCST005902	rs9805634	T	C	0.328373	|| id:ebi-a-GCST005902	TRUE	reported	igd	6.84E-05	22.05575597
84	80875422	0.0064232	13	322580	7.97E-07	0.0013013	ebi-a-GCST005902	rs1755255	C	T	0.711871	|| id:ebi-a-GCST005902	TRUE	reported	igd	7.55E-05	24.36381749
85	64891245	0.0078652	13	322580	3.30E-06	0.0016911	ebi-a-GCST005902	rs74456050	A	G	0.142638	|| id:ebi-a-GCST005902	TRUE	reported	igd	6.71E-05	21.63108328
86	31847324	-0.008854	13	322580	2.63E-09	0.0014872	ebi-a-GCST005902	rs9530139	T	C	0.195464	|| id:ebi-a-GCST005902	TRUE	reported	igd	0.000109864	35.44358061
87	75296831	0.0062408	14	322580	1.18E-07	0.0011781	ebi-a-GCST005902	rs10148293	G	A	0.538543	|| id:ebi-a-GCST005902	TRUE	reported	igd	8.70E-05	28.06167078
88	42141201	0.0065489	14	322580	5.89E-07	0.0013111	ebi-a-GCST005902	rs1900599	A	G	0.278174	|| id:ebi-a-GCST005902	TRUE	reported	igd	7.73E-05	24.94953124
89	104091115	-0.0064208	14	322580	4.60E-07	0.0012733	ebi-a-GCST005902	rs4906349	G	A	0.310786	|| id:ebi-a-GCST005902	TRUE	reported	igd	7.88E-05	25.4281119
90	94043084	-0.0092848	14	322580	1.12E-06	0.001907	ebi-a-GCST005902	rs67788318	C	T	0.113476	|| id:ebi-a-GCST005902	TRUE	reported	igd	7.35E-05	23.7050583
91	88945878	-0.0078206	15	322580	2.78E-08	0.0014078	ebi-a-GCST005902	rs28541419	G	C	0.23097	|| id:ebi-a-GCST005902	TRUE	reported	igd	9.57E-05	30.85997237
92	56373222	0.0061088	16	322580	4.26E-06	0.0013284	ebi-a-GCST005902	rs2617841	A	G	0.727879	|| id:ebi-a-GCST005902	TRUE	reported	igd	6.56E-05	21.14712766
93	13790356	0.0081606	16	322580	7.41E-08	0.0015165	ebi-a-GCST005902	rs12932870	T	A	0.186831	|| id:ebi-a-GCST005902	TRUE	reported	igd	8.98E-05	28.95720629
94	21614009	0.0059523	16	322580	4.83E-07	0.0011826	ebi-a-GCST005902	rs2369818	T	C	0.441734	|| id:ebi-a-GCST005902	TRUE	reported	igd	7.85E-05	25.33326591
95	66424341	-0.0071234	17	322580	5.66E-08	0.001312	ebi-a-GCST005902	rs12943181	C	G	0.279839	|| id:ebi-a-GCST005902	TRUE	reported	igd	9.14E-05	29.47842671
96	77580712	0.006943	18	322580	2.29E-06	0.001469	ebi-a-GCST005902	rs7241572	A	G	0.208599	|| id:ebi-a-GCST005902	TRUE	reported	igd	6.92E-05	22.33819338
97	53099012	-0.0070082	18	322580	5.80E-08	0.0012918	ebi-a-GCST005902	rs12967143	C	G	0.70159	|| id:ebi-a-GCST005902	TRUE	reported	igd	9.12E-05	29.43199638
98	36621062	0.0068752	18	322580	2.73E-07	0.0013372	ebi-a-GCST005902	rs57679688	T	C	0.263262	|| id:ebi-a-GCST005902	TRUE	reported	igd	8.19E-05	26.43475223
99	35138110	0.0067278	18	322580	1.33E-07	0.0012756	ebi-a-GCST005902	rs11877758	G	T	0.31138	|| id:ebi-a-GCST005902	TRUE	reported	igd	8.62E-05	27.81726522
100	50861409	0.00561	18	322580	1.90E-06	0.0011776	ebi-a-GCST005902	rs1367635	C	T	0.511083	|| id:ebi-a-GCST005902	TRUE	reported	igd	7.03E-05	22.69485623
101	39891220	-0.016673	19	322580	1.71E-06	0.0034843	ebi-a-GCST005902	rs34947393	C	G	0.0296227	|| id:ebi-a-GCST005902	TRUE	reported	igd	7.10E-05	22.89779832
102	44724305	-0.0072577	20	322580	6.91E-08	0.0013456	ebi-a-GCST005902	rs6131010	G	A	0.740213	|| id:ebi-a-GCST005902	TRUE	reported	igd	9.02E-05	29.09131651
103	60392038	0.0058993	20	322580	1.20E-06	0.0012149	ebi-a-GCST005902	rs4925300	A	G	0.625181	|| id:ebi-a-GCST005902	TRUE	reported	igd	7.31E-05	23.57855616
104	59827231	0.0090241	20	322580	1.26E-07	0.0017075	ebi-a-GCST005902	rs143502921	C	G	0.180656	|| id:ebi-a-GCST005902	TRUE	reported	igd	8.66E-05	27.93081969
105	20030041	-0.0069424	22	322580	3.78E-06	0.0015017	ebi-a-GCST005902	rs77937532	A	G	0.189259	|| id:ebi-a-GCST005902	TRUE	reported	igd	6.63E-05	21.37224831
The variability and F values of the SNPs associated with nervous
	se.exposure	beta.exposure	pval.exposure	chr.exposure	samplesize.exposure	pos.exposure	id.exposure	SNP	effect_allele.exposure	other_allele.exposure	eaf.exposure	exposure	mr_keep.exposure	pval_origin.exposure	data_source.exposure	R2	F
1	0.00232579	0.0138199	2.81E-09	1	373121	225558489	ebi-a-GCST006948	rs12729445	T	C	0.540821	|| id:ebi-a-GCST006948	TRUE	reported	igd	9.46E-05	35.30745997
2	0.00274569	0.0153786	2.13E-08	1	373121	98299475	ebi-a-GCST006948	rs10747488	A	C	0.7661	|| id:ebi-a-GCST006948	TRUE	reported	igd	8.41E-05	31.37099331
3	0.00238512	0.0122905	2.57E-07	1	373121	49751467	ebi-a-GCST006948	rs7413892	A	C	0.615736	|| id:ebi-a-GCST006948	TRUE	reported	igd	7.12E-05	26.55316573
4	0.00235487	0.0118521	4.82E-07	1	373121	227099874	ebi-a-GCST006948	rs1296172	G	A	0.583147	|| id:ebi-a-GCST006948	TRUE	reported	igd	6.79E-05	25.33112117
5	0.00233142	0.0139978	1.93E-09	1	373121	61742693	ebi-a-GCST006948	rs332828	A	G	0.448949	|| id:ebi-a-GCST006948	TRUE	reported	igd	9.66E-05	36.0475875
6	0.00232347	0.0172727	1.05E-13	2	373121	104064726	ebi-a-GCST006948	rs1368549	T	G	0.512188	|| id:ebi-a-GCST006948	TRUE	reported	igd	0.000148092	55.26421348
7	0.00235655	0.0128479	4.97E-08	2	373121	148955901	ebi-a-GCST006948	rs13395141	T	C	0.432417	|| id:ebi-a-GCST006948	TRUE	reported	igd	7.97E-05	29.72409563
8	0.00234686	0.0122084	1.97E-07	2	373121	8714879	ebi-a-GCST006948	rs13022216	A	G	0.517111	|| id:ebi-a-GCST006948	TRUE	reported	igd	7.25E-05	27.06081092
9	0.00758487	-0.0389862	2.75E-07	2	373121	212334445	ebi-a-GCST006948	rs75344028	A	G	0.0238896	|| id:ebi-a-GCST006948	TRUE	reported	igd	7.08E-05	26.41941529
10	0.00861755	-0.0460436	9.14E-08	2	373121	58817677	ebi-a-GCST006948	rs140841553	T	C	0.0184333	|| id:ebi-a-GCST006948	TRUE	reported	igd	7.65E-05	28.54753361
11	0.00369355	0.0192286	1.93E-07	3	373121	50347933	ebi-a-GCST006948	rs139379641	A	G	0.110655	|| id:ebi-a-GCST006948	TRUE	reported	igd	7.26E-05	27.10223068
12	0.0023917	0.018904	2.70E-15	3	373121	85604320	ebi-a-GCST006948	rs1375545	T	G	0.615754	|| id:ebi-a-GCST006948	TRUE	reported	igd	0.000167406	62.47290228
13	0.00235722	-0.0137991	4.80E-09	3	373121	136153468	ebi-a-GCST006948	rs10935184	C	T	0.407441	|| id:ebi-a-GCST006948	TRUE	reported	igd	9.18E-05	34.2688051
14	0.00232691	-0.0140406	1.60E-09	3	373121	52648265	ebi-a-GCST006948	rs9879090	C	T	0.54584	|| id:ebi-a-GCST006948	TRUE	reported	igd	9.76E-05	36.40909081
15	0.00271414	-0.0140321	2.34E-07	4	373121	162718372	ebi-a-GCST006948	rs13130537	C	T	0.759528	|| id:ebi-a-GCST006948	TRUE	reported	igd	7.16E-05	26.72874225
16	0.00233025	0.014126	1.34E-09	4	373121	90737327	ebi-a-GCST006948	rs974711	A	G	0.456529	|| id:ebi-a-GCST006948	TRUE	reported	igd	9.85E-05	36.74777449
17	0.00291584	-0.0158651	5.31E-08	4	373121	104933753	ebi-a-GCST006948	rs10034259	C	A	0.198988	|| id:ebi-a-GCST006948	TRUE	reported	igd	7.93E-05	29.60437665
18	0.00232287	0.0125319	6.84E-08	5	373121	93983864	ebi-a-GCST006948	rs1451734	G	A	0.526527	|| id:ebi-a-GCST006948	TRUE	reported	igd	7.80E-05	29.10594493
19	0.00275714	0.0145384	1.35E-07	5	373121	164241637	ebi-a-GCST006948	rs77569645	T	G	0.229379	|| id:ebi-a-GCST006948	TRUE	reported	igd	7.45E-05	27.80438295
20	0.00240498	-0.0176838	1.94E-13	6	373121	31697558	ebi-a-GCST006948	rs707916	A	G	0.365563	|| id:ebi-a-GCST006948	TRUE	reported	igd	0.000144882	54.06620949
21	0.00350106	0.0223228	1.81E-10	6	373121	98630881	ebi-a-GCST006948	rs9688806	T	C	0.125717	|| id:ebi-a-GCST006948	TRUE	reported	igd	0.000108943	40.65330903
22	0.0028438	0.0158571	2.46E-08	6	373121	396321	ebi-a-GCST006948	rs12203592	T	C	0.209969	|| id:ebi-a-GCST006948	TRUE	reported	igd	8.33E-05	31.09188855
23	0.0023276	-0.0138678	2.55E-09	6	373121	126659043	ebi-a-GCST006948	rs6919397	G	T	0.459046	|| id:ebi-a-GCST006948	TRUE	reported	igd	9.51E-05	35.49736485
24	0.00326745	0.0182683	2.26E-08	6	373121	31409605	ebi-a-GCST006948	rs9267084	A	G	0.148398	|| id:ebi-a-GCST006948	TRUE	reported	igd	8.38E-05	31.25906913
25	0.00232363	0.0141718	1.07E-09	7	373121	97374775	ebi-a-GCST006948	rs6948180	A	G	0.520942	|| id:ebi-a-GCST006948	TRUE	reported	igd	9.97E-05	37.19749993
26	0.00237066	-0.013418	1.51E-08	7	373121	82066457	ebi-a-GCST006948	rs7792856	C	T	0.606287	|| id:ebi-a-GCST006948	TRUE	reported	igd	8.59E-05	32.03573579
27	0.00341191	-0.0175679	2.62E-07	7	373121	98038061	ebi-a-GCST006948	rs2452219	C	A	0.137105	|| id:ebi-a-GCST006948	TRUE	reported	igd	7.11E-05	26.51198467
28	0.00234173	-0.0150058	1.47E-10	8	373121	143312933	ebi-a-GCST006948	rs4129585	C	A	0.573268	|| id:ebi-a-GCST006948	TRUE	reported	igd	0.000110039	41.06221194
29	0.0026031	0.0133721	2.79E-07	8	373121	10598344	ebi-a-GCST006948	rs1986868	G	A	0.280122	|| id:ebi-a-GCST006948	TRUE	reported	igd	7.07E-05	26.38853006
30	0.00254117	0.0150742	2.99E-09	8	373121	4937757	ebi-a-GCST006948	rs2407746	G	C	0.301794	|| id:ebi-a-GCST006948	TRUE	reported	igd	9.43E-05	35.18833995
31	0.0025734	0.0145937	1.42E-08	9	373121	126452936	ebi-a-GCST006948	rs7026674	T	C	0.288112	|| id:ebi-a-GCST006948	TRUE	reported	igd	8.62E-05	32.15984208
32	0.00237238	-0.017596	1.20E-13	10	373121	104704017	ebi-a-GCST006948	rs4919695	G	A	0.395999	|| id:ebi-a-GCST006948	TRUE	reported	igd	0.000147416	55.01195391
33	0.00350989	0.0193395	3.59E-08	10	373121	107050168	ebi-a-GCST006948	rs2930456	C	G	0.874798	|| id:ebi-a-GCST006948	TRUE	reported	igd	8.14E-05	30.35995642
34	0.00265834	0.0162398	1.00E-09	11	373121	47293799	ebi-a-GCST006948	rs10501320	C	G	0.25471	|| id:ebi-a-GCST006948	TRUE	reported	igd	0.000100011	37.31968528
35	0.0026662	-0.0157866	3.20E-09	11	373121	27694835	ebi-a-GCST006948	rs11030107	G	A	0.252832	|| id:ebi-a-GCST006948	TRUE	reported	igd	9.40E-05	35.05818544
36	0.00489761	-0.0262169	8.66E-08	11	373121	133792743	ebi-a-GCST006948	rs73032079	A	G	0.0602	|| id:ebi-a-GCST006948	TRUE	reported	igd	7.68E-05	28.65444157
37	0.0032434	0.0173684	8.57E-08	11	373121	13269356	ebi-a-GCST006948	rs12417293	A	G	0.150982	|| id:ebi-a-GCST006948	TRUE	reported	igd	7.68E-05	28.67584818
38	0.00237966	0.0129001	5.94E-08	11	373121	9961079	ebi-a-GCST006948	rs7939451	C	T	0.574372	|| id:ebi-a-GCST006948	TRUE	reported	igd	7.88E-05	29.38691554
39	0.00241291	0.0121539	4.74E-07	12	373121	99553815	ebi-a-GCST006948	rs660879	C	T	0.630906	|| id:ebi-a-GCST006948	TRUE	reported	igd	6.80E-05	25.37153498
40	0.00345319	-0.018737	5.77E-08	12	373121	110157492	ebi-a-GCST006948	rs56848810	G	A	0.129193	|| id:ebi-a-GCST006948	TRUE	reported	igd	7.89E-05	29.44129009
41	0.00286862	-0.0149512	1.87E-07	12	373121	991306	ebi-a-GCST006948	rs55726687	A	G	0.206083	|| id:ebi-a-GCST006948	TRUE	reported	igd	7.28E-05	27.164626
42	0.00281918	-0.0160496	1.25E-08	13	373121	59141522	ebi-a-GCST006948	rs11619066	C	G	0.215297	|| id:ebi-a-GCST006948	TRUE	reported	igd	8.69E-05	32.41010863
43	0.00232695	-0.0161467	3.94E-12	14	373121	75368508	ebi-a-GCST006948	rs2853779	A	G	0.54646	|| id:ebi-a-GCST006948	TRUE	reported	igd	0.000129029	48.14942683
44	0.008228	0.0467432	1.34E-08	15	373121	42030849	ebi-a-GCST006948	rs117618307	G	A	0.0202396	|| id:ebi-a-GCST006948	TRUE	reported	igd	8.65E-05	32.27349411
45	0.00231725	0.0123347	1.02E-07	16	373121	7662707	ebi-a-GCST006948	rs12923795	C	A	0.512776	|| id:ebi-a-GCST006948	TRUE	reported	igd	7.59E-05	28.3340772
46	0.00288627	-0.0159293	3.41E-08	16	373121	87492449	ebi-a-GCST006948	rs8050237	G	T	0.796559	|| id:ebi-a-GCST006948	TRUE	reported	igd	8.16E-05	30.45910545
47	0.00232488	-0.0136889	3.90E-09	16	373121	30015337	ebi-a-GCST006948	rs4787491	G	A	0.53475	|| id:ebi-a-GCST006948	TRUE	reported	igd	9.29E-05	34.6683914
48	0.00287072	0.0229112	1.45E-15	17	373121	44096553	ebi-a-GCST006948	rs62062288	A	G	0.211505	|| id:ebi-a-GCST006948	TRUE	reported	igd	0.000170683	63.69592883
49	0.00235449	0.0121091	2.70E-07	17	373121	77784268	ebi-a-GCST006948	rs2587505	C	T	0.428132	|| id:ebi-a-GCST006948	TRUE	reported	igd	7.09E-05	26.45012343
50	0.00340807	0.0189421	2.73E-08	17	373121	29546765	ebi-a-GCST006948	rs17884466	G	A	0.133499	|| id:ebi-a-GCST006948	TRUE	reported	igd	8.28E-05	30.89135152
51	0.0030441	-0.017805	4.94E-09	18	373121	35208320	ebi-a-GCST006948	rs1427041	G	A	0.823726	|| id:ebi-a-GCST006948	TRUE	reported	igd	9.17E-05	34.21084473
52	0.00263315	-0.0137872	1.64E-07	18	373121	57909799	ebi-a-GCST006948	rs17175713	C	T	0.264229	|| id:ebi-a-GCST006948	TRUE	reported	igd	7.35E-05	27.41565483
53	0.00569772	0.0294629	2.33E-07	19	373121	46159060	ebi-a-GCST006948	rs117298864	A	G	0.0436402	|| id:ebi-a-GCST006948	TRUE	reported	igd	7.17E-05	26.7390793
54	0.00336894	0.0212647	2.75E-10	20	373121	32987687	ebi-a-GCST006948	rs62212171	C	T	0.137405	|| id:ebi-a-GCST006948	TRUE	reported	igd	0.000106767	39.84094578
55	0.00285675	0.0155293	5.44E-08	20	373121	14475757	ebi-a-GCST006948	rs6079463	G	A	0.209026	|| id:ebi-a-GCST006948	TRUE	reported	igd	7.92E-05	29.54996425
56	0.00250777	-0.0142216	1.42E-08	21	373121	41464434	ebi-a-GCST006948	rs2205129	A	G	0.316141	|| id:ebi-a-GCST006948	TRUE	reported	igd	8.62E-05	32.16023293
57	0.00232496	-0.0130314	2.09E-08	22	373121	41461865	ebi-a-GCST006948	rs5758209	G	T	0.491215	|| id:ebi-a-GCST006948	TRUE	reported	igd	8.42E-05	31.41585275
58	0.00232643	0.0117392	4.52E-07	22	373121	30269907	ebi-a-GCST006948	rs9614090	A	T	0.533142	|| id:ebi-a-GCST006948	TRUE	reported	igd	6.82E-05	25.46212796
